# Supplementary material for: Pressure-tuning the quantum spin Hamiltonian of the triangular lattice antiferromagnet Cs2CuCl4
Source: Nat Commun. 2019 Mar 6;10:1064. doi: 10.1038/s41467-019-09071-7 (PMC6403288; doi:10.1038/s41467-019-09071-7)
Supplement: Supplementary file 1 — Source Data [file 41467_2019_9071_MOESM1_ESM.xlsx]

## Sheet: FIG1a
Resonance Field (T)	Frequency - Mode B (GHz)	Frequency - Mode B (GHz)	Frequency - Mode B (GHz)	Frequency - Mode B (GHz)	Frequency - Mode B (GHz)	Frequency - Mode B (GHz)	Frequency - Mode B (GHz)	Frequency - Mode A (GHz)
	0 Gpa	0.31 Gpa	0.6 GPa	1 GPa	1.3 GPa	1.57 GPa	1.92 GPa	0 GPa
18.07	405	--	--	--	--	--	--	--
15.48	330		--	--	--	--	--	--
13.4	270	--	--	--	--	--	--	--
11.64	220	--	--	--	--	--	--	--
10.44	--	--	--	--	--	--	--	--
--	--	--	--	--	--	--	--	--
18.44	--	405	--	--	--	--	--	--
15.84	--	330	--	--	--	--	--	--
13.797	--	270	--	--	--	--	--	--
11.97	--	220	--	--	--	--	--	--
10.9	--	--	--	--	--	--	--	--
--	--	--	--	--	--	--	--	--
18.74	--	--	405	--	--	--	--	--
16.17	--	--	330	--	--	--	--	--
14.11	--	--	270	--	--	--	--	--
12.27	--	--	220	--	--	--	--	--
11.74	--	--	--	--	--	--	--	--
--	--	--	--	--	--	--	--	--
--	--	--	--	--	--	--	--	--
19.34	--	--	--	405	--	--	--	--
16.76	--	--	--	330	--	--	--	--
14.68	--	--	--	270	--	--	--	--
12.88	--	--	--	220	--	--	--	--
11.73	--	--	--	--	--	--	--	--
--	--	--	--	--	--	--	--	--
19.81	--	--	--	--	405	--	--	--
17.24	--	--	--	--	330	--	--	--
15.18	--	--	--	--	270	--	--	--
13.42	--	--	--	--	220	--	--	--
12.16	--	--	--	--	--	--	--	--
	--	--	--	--	--	--	--	--
--	--	--	--	--	--	--	--	--
20.16	--	--	--	--	--	405	--	--
17.59	--	--	--	--	--	330	--	--
15.53	--	--	--	--	--	270	--	--
13.76	--	--	--	--	--	220	--	--
12.49	--	--	--	--	--	--	--	--
	--	--	--	--	--	--	--	--
--	--	--	--	--	--	--	--	--
20.71	--	--	--	--	--	--	405	--
18.13	--	--	--	--	--	--	330	--
16.09	--	--	--	--	--	--	270	--
14.31	--	--	--	--	--	--	220	--
12.9	--	--	--	--	--	--	--	--
	--	--	--	--	--	--	--	--
14.05	--	--	--	--	--	--	--	405
11.45	--	--	--	--	--	--	--	330
9.37	--	--	--	--	--	--	--	270
7.63	--	--	--	--	--	--	--	220
--	--	--	--	--	--	--	--	--
7.313	--	--	--	--	--	--	--	209
7.519	--	--	--	--	--	--	--	215.7
7.8074								225.5
7.9825								230
8.4254								243.4
8.6005								247.2
6.489								187.8
6.18								180.6
10.197								295
11.1034								320
9.476								272
11.227								330
4.8925								142
4.7174								138.46
4.9955								145.5
4.3569								128.61

## Sheet: FIG2ab
Pressure (GPa)	J' (K)	J (K)	J'/J
0	1.384	4.662	0.297
0.25	--	4.693	0.3125
0.31	1.492	--	--
0.46	--	4.812	0.321
0.6	1.597	--	--
0.94	--	5.076	0.3557
1	1.826	--	--
1.3	2.0325	--	--
1.33	--	5.252	0.3842
1.5	--	5.324	0.396
1.57	2.146	--	--
1.8	--	5.466	0.4165
1.92	2.342	--	--
--	--	--	--

## Sheet: FIG3b
Pressure (GPa)	H_sat (T)	Anomaly D - Field (T)	Anomaly C - Field (T)	Anomaly B - Field (T)	Anomaly A - Field (T)
0	8.89				2.25
0.25	9.07			6.85	2.41
0.46	9.37			6.91	2.55
0.94	10.18		9.03	6.77	2.65
1.33	10.79	9.73	9.11	6.8	2.67
1.5	11.05	9.87	9.22	6.82	2.56
1.8	11.53	9.82	9.24	6.86	2.29
